# Supplementary material for: Are CONSORT checklists submitted by authors adequately reflecting what information is actually reported in published papers?
Source: Trials. 2018 Jan 29;19:80. doi: 10.1186/s13063-018-2475-0 (PMC5789595; doi:10.1186/s13063-018-2475-0)
Supplement: Supplementary file 2 — Summary of evaluations. (XLSX 77 kb) [file 13063_2018_2475_MOESM2_ESM.xlsx]

## Sheet: Sheet1
					1	2	3	4	5	6
Article number	Article title	Journal	Link	Relevant CONSORT extension submitted?	6a: Outcomes- Completely defined pre-specified primary and secondary outcome measures, including how and when they were assessed.	8a: Sequence generation - Method used to generate the random allocation sequence.	9: Allocation concealment mechanism - Mechanism used to implement the random allocation sequence (such as sequentially numbered containers), describing any steps taken to conceal the sequence until interventions were assigned.	11a: Blinding - If done, who was blinded after assignment to interventions (for example, participants, care providers, those assessing outcomes) and how.	13a: Participant flow (a diagram is strongly recommended)- For each group, the numbers of participants who were randomly assigned, received intended treatment, and were analysed for the primary outcome.	13b: Participant flow (a diagram is strongly recommended)- For each group, losses and exclusions after randomisation, together with reasons.
1	Cardiac rehabilitation referral and enrolment across an academic health sciences centre with eReferral and peer navigation: a randomised controlled pilot trial	BMJ Open	https://www.ncbi.nlm.nih.gov/pmc/articles/PMC4809077/pdf/bmjopen-2015-010214.pdf	No (pragmatic)
2	Feasibility study of an integrated stroke self-management programme: a cluster-randomised controlled trial	BMJ Open	http://bmjopen.bmj.com/content/6/1/e008900	No (cluster)
4	Effect of mobile application-based versus DVD-based CPR training on students’ practical CPR skills and willingness to act: a cluster randomised study	BMJ Open	http://bmjopen.bmj.com/content/bmjopen/6/4/e010717.full.pdf	No (cluster)
5	Lay support for pregnant women with social risk: a randomised controlled trial	BMJ Open	http://bmjopen.bmj.com/content/6/3/e009203	No (pragmatic)
6	Quality improvement intervention to increase adherence to ART prescription policy at HIV treatment clinics in Lusaka, Zambia: A cluster randomized trial.	Plos One	http://journals.plos.org/plosone/article?id=10.1371/journal.pone.0175534	No (cluster)
7	Early Sitting in Ischemic Stroke Patients (SEVEL): A Randomized Controlled Trial	Plos One	http://journals.plos.org/plosone/article/file?id=10.1371/journal.pone.0149466&type=printable	No (non-pharmacologic)
3	Chinese Obstetrics & Gynecology journal club: a randomised controlled trial.	BMJ Open	http://bmjopen.bmj.com/content/6/1/e010178.long	Yes (standard CONSORT checklist)	Completely consistent	Partially consistent: Method not reported, just who did the randomization.	Completely consistent	Completely consistent	Completely consistent	Completely consistent
8	The Influence of Prebiotic Arabinoxylan Oligosaccharides on Microbiota Derived Uremic Retention Solutes in Patients with Chronic Kidney Disease: A Randomized Controlled Trial	Plos One	http://journals.plos.org/plosone/article?id=10.1371/journal.pone.0153893	Yes (standard CONSORT checklist)	Partially consistent: Outcome measures are not completely defined in the paragraph ¨study endpoints¨in page 5. In particular, in the paragraph the authors did not specify in which time point the outcomes were assessed.However, the information related to the time point assessments can be found on page 3 in ¨study design¨ paragraph but the authors reported just one page in CONSORT checklist.	Partially consistent: Method not reported, just who did the randomization.	Partially consistent: Authors authors did not report clearly all steps taken to conceal the sequence until interventions were assigned.	Not consistent: Authors do not provide information on how they blinded investigator and study participants.	Completely consistent	Completely consistent
9	Exercise as an Intervention to Reduce Study- Related Fatigue among University Students: A Two-Arm Parallel Randomized Controlled Trial	Plos One	http://journals.plos.org/plosone/article?id=10.1371/journal.pone.0152137	Yes (standard CONSORT checklist)	Completely consistent	Not consistent: Authors do not mention who did the randomization nor the method he/she used.	Partially consistent: Not enough detail on how the allocation sequence was implemented: e.g. were the envolopes numbered? Or did they have the name of the participants?	Completely consistent	Partially consistent: Authors did not report if all participants in the control group received the intervention - did they receive allocated intervention? No information on how many participants received the intended treatment.	Not consistent: Discrepancies in the number of lost to follow up - different number between flow chart and text.
10	Impact of Denture Cleaning Method and Overnight Storage Condition on Denture Biofilm Mass and Composition: A Cross-Over Randomized Clinical Trial	Plos One	http://journals.plos.org/plosone/article/file?id=10.1371/journal.pone.0145837&type=printable	Yes (standard CONSORT checklist)	Not consistent: Outcomes are not clearly specified. Information is confusing.	Partially consistent: Not clear if there is a random allocation sequence behind blindly picking up a card.	Partially consistent: Not clear how the authors implemented the random allocation sequence nor how they kept the assignment concealed.	Completely consistent	Completely consistent	Completely consistent
11	Clinical performance during 48 months of two current glass ionomer restorative systems with coatings: a randomized clinical trial in the field	Trials	https://trialsjournal.biomedcentral.com/articles/10.1186/s13063-016-1339-8	Yes (standard CONSORT checklist)	Completely consistent	Not consistent: Nothing is mentioned about the randomization procedure.	Partially consistent: the allocation is concealed but it is not clear how the authors implement the allocation sequence.	Completely consistent	Not consistent: Problem with numbers - N used for observations and for number of people. Study termination and lost to follow up in the same group.	Completely consistent
12	The clinical and cost effectiveness of a Breathlessness Intervention Service for patients with advanced non-malignant disease and their informal carers: mixed findings of a mixed method randomised controlled trial	Trials	https://trialsjournal.biomedcentral.com/articles/10.1186/s13063-016-1304-6	Yes (standard CONSORT checklist)	Completely consistent	Completely consistent	Completely consistent	Completely consistent	Completely consistent	Completely consistent
										-
